# Supplementary material for: Risks and Benefits of Judo Training for Middle-Aged and Older People: A Systematic Review
Source: Sports (Basel). 2023 Mar 14;11(3):68. doi: 10.3390/sports11030068 (PMC10058523; doi:10.3390/sports11030068)
Supplement: Supplementary file 1 [file sports-11-00068-s001.zip]

Archive with 1 entries (1 files):
- Supplementary Material 1. modified Rev_1.pdf
